# Supplementary material for: Clinical Significance and Immune Landscape of a Pyroptosis-Derived LncRNA Signature for Glioblastoma
Source: Front Cell Dev Biol. 2022 Feb 10;10:805291. doi: 10.3389/fcell.2022.805291 (PMC8866949; doi:10.3389/fcell.2022.805291)
Supplement: Supplementary file 1 [file Table2.XLSX]

## Sheet: Sheet1
Table S2. Pyroptosis-related genes retrieved in study.
BAK1
BAX
CASP1
CASP3
CASP4
CASP5
CHMP2A
CHMP2B
CHMP3
CHMP4A
CHMP4B
CHMP4C
CHMP6
CHMP7
CYCS
ELANE
GSDMD
GSDME
GZMB
HMGB1
IL18
IL1A
IL1B
IRF1
IRF2
TP53
TP63
AIM2
CASP6
CASP8
CASP9
GPX4
GSDMA
GSDMB
GSDMC
IL6
NLRC4
NLRP1
NLRP2
NLRP3
NLRP6
NLRP7
NOD1
NOD2
PJVK
PLCG1
PRKACA
PYCARD
SCAF11
TIRAP
TNF
