# Supplementary material for: Clinical Significance and Immune Landscape of a Pyroptosis-Derived LncRNA Signature for Glioblastoma
Source: Front Cell Dev Biol. 2022 Feb 10;10:805291. doi: 10.3389/fcell.2022.805291 (PMC8866949; doi:10.3389/fcell.2022.805291)
Supplement: Supplementary file 7 [file Table1.XLSX]

## Sheet: Sheet1
Table S1. Clinicopathological features of patients included in this study.
		TCGA cohort		c325 cohort		c693 cohort
		Number	Percentage	Number	Percentage	Number	Percentage
Total		143	100	137	100	237	100
Age
	>60	70	48.95	14	10.22	52	21.94
	<=60	73	51.05	123	89.78	185	78.06
Gender
	Female	48	33.57	50	36.49	98	41.35
	Male	95	66.43	87	63.51	139	58.65
Status
	Alive	29	20.28	13	9.49	40	16.88
	Dead	114	79.72	124	90.51	197	83.12
KPS
	>70	77	53.85	NG		NG
	<=70	32	22.37	NG		NG
	NG	34	23.78	NG		NG
P/R/S
	Primary	NG		85	62.04	133	56.12
	Recurrent	NG		23	16.79	104	43.88
	Secondary	NG		29	21.17
Radiation
	treated	116	81.12	100	72.99	193	81.43
	untreated	27	18.88	32	23.38	32	13.5
	NG	NG		5	3.63	12	5.07
TMZ
	Treated	NG		99	72.26	199	83.97
	Untreated	NG		34	24.82	27	11.39
	NG	NG		4	2.92	11	4.64
IDH status
	Mutant	NG		39	28.47	45	18.99
	Wildtype	NG		98	71.53	182	76.79
	NG	NG				10	4.22
1p/19q status
	Codel	NG		7	5.11	12	5.06
	Non-codel	NG		127	92.7	197	83.12
	NG	NG		3	2.19	28	11.82
MGMTp status
	Methylated	NG		65	47.45	104	43.88
	Un-methylated	NG		70	51.09	89	37.55
	NG	NG		2	1.46	44	18.57
